# Supplementary material for: Juxtacellular Labeling of Stellate, Disk and Basket Neurons in the Central Nucleus of the Guinea Pig Inferior Colliculus
Source: Front Neural Circuits. 2021 Nov 1;15:721015. doi: 10.3389/fncir.2021.721015 (PMC8592287; doi:10.3389/fncir.2021.721015)
Supplement: Supplementary file 1 [file Data_Sheet_1.ZIP]

Archive with 8 entries (8 files):
- Supplementary_Fig1.tif
- Supplementary_Fig2.tif
- Supplementary_Fig3.tif
- Supplementary_Fig4.tif
- Supplementary_Fig5.tif
- Supplementary_Fig6.tif
- Supplementary_Fig7.tif
- Supplementary_Fig8.tif
